# Supplementary material for: Contemporary Research Progress on the Detection of Polycyclic Aromatic Hydrocarbons
Source: Int J Environ Res Public Health. 2022 Feb 27;19(5):2790. doi: 10.3390/ijerph19052790 (PMC8910359; doi:10.3390/ijerph19052790)
Supplement: Supplementary file 1 [file ijerph-19-02790-s001.zip]

Archive with 3 entries (3 files):
- Table S1.pdf
- Video S1.mp4
- Video S2.mp4
